# Supplementary material for: Cardiovascular Safety Signals of Oral Versus Topical Minoxidil in FAERS: A Disproportionality Analysis (Analytic Cohort 2012–2025)
Source: Life (Basel). 2026 Mar 21;16(3):522. doi: 10.3390/life16030522 (PMC13028299; doi:10.3390/life16030522)
Supplement: Supplementary file 1 [file life-16-00522-s001.zip]

Archive with 1 entries (1 files):
- life-4199875-supplementary.pdf
